# Supplementary material for: Correction to: Comparative analysis of ankyrin (ANK) genes of five capripoxviruses isolate strains from Xinjiang province in China
Source: Virol J. 2021 Jun 1;18:108. doi: 10.1186/s12985-021-01534-y (PMC8170958; doi:10.1186/s12985-021-01534-y)
Supplement: Supplementary file 1 — Additional file 1. Sequencing results of 3 ANK genes of 6 capripoxviruses isolates in Xinjiang. [file 12985_2021_1534_MOESM1_ESM.zip]

Archive with 205 entries (205 files):
- sequencing  data/sequencing  data/sequencing raw data/goatpoxvirus SS strain/141.2/0046_31119092401863_(PET32A-SS-141.2-3)_[T7-TER].seq
- sequencing  data/sequencing  data/the assembling sequences/ANK genes 141.2 sequences/ANK gene 141.2 of KS strain.seq
- sequencing  data/sequencing  data/sequencing raw data/goatpoxvirus SS strain/141.2/0016_31119092401863_(PET32A-SS-141.2-3)_[3p-3].ab1
- sequencing  data/sequencing  data/sequencing raw data/goatpoxvirus TS strain/140/0035_31119083003021_(24-TS-140-9)_[M13-20].seq
- sequencing  data/sequencing  data/sequencing raw data/goatpoxvirus vaccine YM strain/141.2/0010_31119051302101_(YM-141.2)_[KL-141.2P2].seq
- sequencing  data/sequencing  data/sequencing raw data/goatpoxvirus SS strain/140/0018_31119092401866_(PET32A-SS-140-3)_[3p-4].seq
- sequencing  data/sequencing  data/sequencing raw data/goatpoxvirus TS strain/140/0035_31119083003021_(24-TS-140-9)_[M13-20].ab1
- sequencing  data/sequencing  data/the assembling sequences/ANK genes 141.2 sequences/ANK gene 141.2 of M1 strain.seq
- sequencing  data/sequencing  data/sequencing raw data/goatpoxvirus TS strain/140/0036_31119083003021_(24-TS-140-9)_[M13-26].seq
- sequencing  data/sequencing  data/the assembling sequences/ANK genes 141.2 sequences/ANK gene 141.2 of YM vaccine strain .seq
- sequencing  data/sequencing  data/sequencing raw data/goatpoxvirus TS strain/140/0034_31119083003020_(23-TS-140-4)_[M13-26].ab1
- sequencing  data/sequencing  data/sequencing raw data/goatpoxvirus TS strain/140/0033_31119083003020_(23-TS-140-4)_[M13-20].seq
- sequencing  data/sequencing  data/sequencing raw data/goatpoxvirus vaccine YM strain/140/0007_31119051302100_(YM-140)_[KL-140P1].ab1
- sequencing  data/sequencing  data/the assembling sequences/ANK genes 141.2 sequences/ANK gene 141.2 of SS strain.seq
- sequencing  data/sequencing  data/sequencing raw data/goatpoxvirus vaccine YM strain/141.2/0010_31119051302101_(YM-141.2)_[KL-141.2P2].ab1
- sequencing  data/sequencing  data/sequencing raw data/goatpoxvirus vaccine YM strain/141.2/0012_31119041904030_(6-T-YM-141.2-3)_[M13-26].seq
- sequencing  data/sequencing  data/sequencing raw data/goatpoxvirus vaccine YM strain/141.2/0011_31119041904030_(6-T-YM-141.2-3)_[M13-20].seq
- sequencing  data/sequencing  data/sequencing raw data/goatpoxvirus TS strain/140/0034_31119083003020_(23-TS-140-4)_[M13-26].seq
- sequencing  data/sequencing  data/sequencing raw data/goatpoxvirus SS strain/141.2/0016_31119092401863_(PET32A-SS-141.2-3)_[3p-3].seq
- sequencing  data/sequencing  data/sequencing raw data/goatpoxvirus TS strain/140/0033_31119083003020_(23-TS-140-4)_[M13-20].ab1
- sequencing  data/sequencing  data/sequencing raw data/goatpoxvirus TS strain/140/0036_31119083003021_(24-TS-140-9)_[M13-26].ab1
- sequencing  data/sequencing  data/sequencing raw data/goatpoxvirus SS strain/141.2/0045_31119092401863_(PET32A-SS-141.2-3)_[T7].ab1
- sequencing  data/sequencing  data/sequencing raw data/goatpoxvirus vaccine YM strain/140/0007_31119051302100_(YM-140)_[KL-140P1].seq
- sequencing  data/sequencing  data/sequencing raw data/goatpoxvirus SS strain/141.2/0045_31119092401863_(PET32A-SS-141.2-3)_[T7].seq
- sequencing  data/sequencing  data/the assembling sequences/ANK genes 141.2 sequences/ANK gene 141.2 of M2 strain.seq
- sequencing  data/sequencing  data/the assembling sequences/ANK genes 141.2 sequences/ANK gene 141.2 of Thx strain.seq
- sequencing  data/sequencing  data/sequencing raw data/goatpoxvirus vaccine YM strain/140/0008_31119051302100_(YM-140)_[KL-140P2].seq
- sequencing  data/sequencing  data/sequencing raw data/goatpoxvirus vaccine YM strain/141.2/0012_31119041904030_(6-T-YM-141.2-3)_[M13-26].ab1
- sequencing  data/sequencing  data/sequencing raw data/goatpoxvirus vaccine YM strain/141.2/0011_31119041904030_(6-T-YM-141.2-3)_[M13-20].ab1
- sequencing  data/sequencing  data/sequencing raw data/goatpoxvirus vaccine YM strain/140/0008_31119051302100_(YM-140)_[KL-140P2].ab1
- sequencing  data/sequencing  data/sequencing raw data/goatpoxvirus SS strain/141.2/0046_31119092401863_(PET32A-SS-141.2-3)_[T7-TER].ab1
- sequencing  data/sequencing  data/sequencing raw data/goatpoxvirus SS strain/140/0019_31119092401867_(PET32A-SS-140-4)_[3p-4].ab1
- sequencing  data/sequencing  data/sequencing raw data/goatpoxvirus SS strain/140/0019_31119092401867_(PET32A-SS-140-4)_[3p-4].seq
- sequencing  data/sequencing  data/sequencing raw data/goatpoxvirus SS strain/140/0051_31119092401866_(PET32A-SS-140-3)_[T7].ab1
- sequencing  data/sequencing  data/sequencing raw data/goatpoxvirus SS strain/140/0053_31119092401867_(PET32A-SS-140-4)_[T7].seq
- sequencing  data/sequencing  data/sequencing raw data/goatpoxvirus TS strain/138/0010_31119092401851_(PET32A-TS-138-7)_[4p-1].seq
- sequencing  data/sequencing  data/sequencing raw data/goatpoxvirus SS strain/140/0053_31119092401867_(PET32A-SS-140-4)_[T7].ab1
- sequencing  data/sequencing  data/sequencing raw data/goatpoxvirus TS strain/138/0011_31119092401852_(PET32A-TS-138-9)_[4p-1].seq
- sequencing  data/sequencing  data/sequencing raw data/goatpoxvirus TS strain/138/0005_31119092401851_(PET32A-TS-138-7)_[6p].seq
- sequencing  data/sequencing  data/sequencing raw data/goatpoxvirus SS strain/140/0054_31119092401867_(PET32A-SS-140-4)_[T7-TER].seq
- sequencing  data/sequencing  data/sequencing raw data/goatpoxvirus TS strain/138/0023_31119092401852_(PET32A-TS-138-9)_[T7].ab1
- sequencing  data/sequencing  data/sequencing raw data/goatpoxvirus TS strain/138/0024_31119092401852_(PET32A-TS-138-9)_[T7-TER].seq
- sequencing  data/sequencing  data/sequencing raw data/goatpoxvirus vaccine YM strain/138/0002_31119092401848_(PET32A-YM-138-4)_[6p].seq
- sequencing  data/sequencing  data/sequencing raw data/goatpoxvirus vaccine YM strain/138/0006_31119092401847_(PET32A-YM-138-3)_[4p-1].seq
- sequencing  data/sequencing  data/sequencing raw data/goatpoxvirus TS strain/138/0011_31119092401852_(PET32A-TS-138-9)_[4p-1].ab1
- sequencing  data/sequencing  data/sequencing raw data/goatpoxvirus SS strain/140/0051_31119092401866_(PET32A-SS-140-3)_[T7].seq
- sequencing  data/sequencing  data/sequencing raw data/goatpoxvirus vaccine YM strain/138/0001_31119092401847_(PET32A-YM-138-3)_[6p].seq
- sequencing  data/sequencing  data/sequencing raw data/goatpoxvirus SS strain/140/0018_31119092401866_(PET32A-SS-140-3)_[3p-4].ab1
- sequencing  data/sequencing  data/sequencing raw data/goatpoxvirus TS strain/138/0023_31119092401852_(PET32A-TS-138-9)_[T7].seq
- sequencing  data/sequencing  data/sequencing raw data/goatpoxvirus TS strain/138/0021_31119092401851_(PET32A-TS-138-7)_[T7].seq
- sequencing  data/sequencing  data/sequencing raw data/goatpoxvirus vaccine YM strain/138/0006_31119092401847_(PET32A-YM-138-3)_[4p-1].ab1
- sequencing  data/sequencing  data/sequencing raw data/goatpoxvirus SS strain/140/0054_31119092401867_(PET32A-SS-140-4)_[T7-TER].ab1
- sequencing  data/sequencing  data/sequencing raw data/goatpoxvirus TS strain/138/0010_31119092401851_(PET32A-TS-138-7)_[4p-1].ab1
- sequencing  data/sequencing  data/sequencing raw data/goatpoxvirus vaccine YM strain/138/0016_31119092401848_(PET32A-YM-138-4)_[T7-TER].ab1
- sequencing  data/sequencing  data/sequencing raw data/goatpoxvirus vaccine YM strain/138/0013_31119092401847_(PET32A-YM-138-3)_[T7].ab1
- sequencing  data/sequencing  data/sequencing raw data/goatpoxvirus vaccine YM strain/138/0001_31119092401847_(PET32A-YM-138-3)_[6p].ab1
- sequencing  data/sequencing  data/sequencing raw data/goatpoxvirus vaccine YM strain/138/0013_31119092401847_(PET32A-YM-138-3)_[T7].seq
- sequencing  data/sequencing  data/sequencing raw data/goatpoxvirus vaccine YM strain/138/0002_31119092401848_(PET32A-YM-138-4)_[6p].ab1
- sequencing  data/sequencing  data/sequencing raw data/goatpoxvirus TS strain/138/0021_31119092401851_(PET32A-TS-138-7)_[T7].ab1
- sequencing  data/sequencing  data/sequencing raw data/goatpoxvirus vaccine YM strain/138/0014_31119092401847_(PET32A-YM-138-3)_[T7-TER].seq
- sequencing  data/sequencing  data/sequencing raw data/goatpoxvirus vaccine YM strain/138/0015_31119092401848_(PET32A-YM-138-4)_[T7].seq
- sequencing  data/sequencing  data/sequencing raw data/goatpoxvirus TS strain/138/0024_31119092401852_(PET32A-TS-138-9)_[T7-TER].ab1
- sequencing  data/sequencing  data/sequencing raw data/goatpoxvirus KS strain/141.2/0047_31119092401864_(PET32A-KS-141.2-1)_[T7].ab1
- sequencing  data/sequencing  data/sequencing raw data/goatpoxvirus KS strain/141.2/0049_31119092401865_(PET32A-KS-141.2-2)_[T7].ab1
- sequencing  data/sequencing  data/sequencing raw data/goatpoxvirus KS strain/141.2/0047_31119092401864_(PET32A-KS-141.2-1)_[T7].seq
- sequencing  data/sequencing  data/sequencing raw data/goatpoxvirus vaccine YM strain/138/0015_31119092401848_(PET32A-YM-138-4)_[T7].ab1
- sequencing  data/sequencing  data/sequencing raw data/goatpoxvirus vaccine YM strain/138/0014_31119092401847_(PET32A-YM-138-3)_[T7-TER].ab1
- sequencing  data/sequencing  data/sequencing raw data/goatpoxvirus KS strain/141.2/0020_31119032704058_(KS-141.2)_[CXG-141.2-P2].ab1
- sequencing  data/sequencing  data/sequencing raw data/goatpoxvirus KS strain/141.2/0012_31119092401865_(PET32A-KS-141.2-2)_[4p-2].ab1
- sequencing  data/sequencing  data/sequencing raw data/goatpoxvirus TS strain/138/0005_31119092401851_(PET32A-TS-138-7)_[6p].ab1
- sequencing  data/sequencing  data/sequencing raw data/goatpoxvirus KS strain/141.2/0050_31119092401865_(PET32A-KS-141.2-2)_[T7-TER].seq
- sequencing  data/sequencing  data/sequencing raw data/goatpoxvirus KS strain/138/0003_31119092401849_(PET32A-KS-138-1)_[6p].seq
- sequencing  data/sequencing  data/sequencing raw data/goatpoxvirus KS strain/138/0009_31119092401850_(PET32A-KS-138-3)_[4p-1].ab1
- sequencing  data/sequencing  data/sequencing raw data/goatpoxvirus vaccine YM strain/138/0016_31119092401848_(PET32A-YM-138-4)_[T7-TER].seq
- sequencing  data/sequencing  data/sequencing raw data/goatpoxvirus TS strain/141.2/0038_31119083003022_(25-TS-141.2-2)_[M13-26].seq
- sequencing  data/sequencing  data/sequencing raw data/goatpoxvirus TS strain/141.2/0037_31119083003022_(25-TS-141.2-2)_[M13-20].ab1
- sequencing  data/sequencing  data/sequencing raw data/goatpoxvirus KS strain/141.2/0012_31119092401865_(PET32A-KS-141.2-2)_[4p-2].seq
- sequencing  data/sequencing  data/sequencing raw data/goatpoxvirus KS strain/141.2/0050_31119092401865_(PET32A-KS-141.2-2)_[T7-TER].ab1
- sequencing  data/sequencing  data/sequencing raw data/goatpoxvirus TS strain/141.2/0037_31119083003022_(25-TS-141.2-2)_[M13-20].seq
- sequencing  data/sequencing  data/sequencing raw data/goatpoxvirus KS strain/141.2/0049_31119092401865_(PET32A-KS-141.2-2)_[T7].seq
- sequencing  data/sequencing  data/sequencing raw data/goatpoxvirus KS strain/138/0004_31119092401850_(PET32A-KS-138-3)_[6p].seq
- sequencing  data/sequencing  data/sequencing raw data/goatpoxvirus KS strain/140/0020_31119092401868_(PET32A-KS-140-1)_[3p-4].seq
- sequencing  data/sequencing  data/sequencing raw data/goatpoxvirus TS strain/141.2/0038_31119083003022_(25-TS-141.2-2)_[M13-26].ab1
- sequencing  data/sequencing  data/sequencing raw data/goatpoxvirus KS strain/138/0004_31119092401850_(PET32A-KS-138-3)_[6p].ab1
- sequencing  data/sequencing  data/sequencing raw data/goatpoxvirus KS strain/138/0003_31119092401849_(PET32A-KS-138-1)_[6p].ab1
- sequencing  data/sequencing  data/the assembling sequences/ANK genes 138 sequences/ANK gene 138 of KS strain.seq
- sequencing  data/sequencing  data/sequencing raw data/goatpoxvirus KS strain/140/0021_31119092401869_(PET32A-KS-140-2)_[3p-4].seq
- sequencing  data/sequencing  data/sequencing raw data/goatpoxvirus KS strain/140/0055_31119092401868_(PET32A-KS-140-1)_[T7].seq
- sequencing  data/sequencing  data/sequencing raw data/goatpoxvirus KS strain/138/0017_31119092401849_(PET32A-KS-138-1)_[T7].ab1
- sequencing  data/sequencing  data/sequencing raw data/goatpoxvirus KS strain/140/0058_31119092401869_(PET32A-KS-140-2)_[T7-TER].seq
- sequencing  data/sequencing  data/the assembling sequences/ANK genes 138 sequences/ANK gene 138 of YM vaccine strain.seq
- sequencing  data/sequencing  data/sequencing raw data/goatpoxvirus KS strain/140/0021_31119092401869_(PET32A-KS-140-2)_[3p-4].ab1
- sequencing  data/sequencing  data/the assembling sequences/ANK genes 138 sequences/ANK gene 138 of M2 strain.seq
- sequencing  data/sequencing  data/sequencing raw data/goatpoxvirus KS strain/138/0009_31119092401850_(PET32A-KS-138-3)_[4p-1].seq
- sequencing  data/sequencing  data/sequencing raw data/goatpoxvirus KS strain/138/0008_31119092401849_(PET32A-KS-138-1)_[4p-1].seq
- sequencing  data/sequencing  data/sequencing raw data/goatpoxvirus KS strain/140/0057_31119092401869_(PET32A-KS-140-2)_[T7].seq
- sequencing  data/sequencing  data/sequencing raw data/goatpoxvirus KS strain/140/0058_31119092401869_(PET32A-KS-140-2)_[T7-TER].ab1
- sequencing  data/sequencing  data/the assembling sequences/ANK genes 138 sequences/ANK gene 138 of Thx strain.seq
- sequencing  data/sequencing  data/the assembling sequences/ANK genes 138 sequences/ANK gene 138 of SS strain.seq
- sequencing  data/sequencing  data/the assembling sequences/ANK genes 138 sequences/ANK gene 138 of M1 strain.seq
- sequencing  data/sequencing  data/sequencing raw data/goatpoxvirus KS strain/140/0056_31119092401868_(PET32A-KS-140-1)_[T7-TER].seq
- sequencing  data/sequencing  data/sequencing raw data/goatpoxvirus KS strain/138/0017_31119092401849_(PET32A-KS-138-1)_[T7].seq
- sequencing  data/sequencing  data/sequencing raw data/goatpoxvirus KS strain/140/0056_31119092401868_(PET32A-KS-140-1)_[T7-TER].ab1
- sequencing  data/sequencing  data/sequencing raw data/goatpoxvirus KS strain/140/0020_31119092401868_(PET32A-KS-140-1)_[3p-4].ab1
- sequencing  data/sequencing  data/sequencing raw data/goatpoxvirus KS strain/138/0008_31119092401849_(PET32A-KS-138-1)_[4p-1].ab1
- sequencing  data/sequencing  data/sequencing raw data/goatpoxvirus KS strain/138/0020_31119092401850_(PET32A-KS-138-3)_[T7-TER].seq
- sequencing  data/sequencing  data/sequencing raw data/goatpoxvirus KS strain/138/0018_31119092401849_(PET32A-KS-138-1)_[T7-TER].ab1
- sequencing  data/sequencing  data/sequencing raw data/goatpoxvirus KS strain/140/0055_31119092401868_(PET32A-KS-140-1)_[T7].ab1
- sequencing  data/sequencing  data/sequencing raw data/goatpoxvirus KS strain/140/0057_31119092401869_(PET32A-KS-140-2)_[T7].ab1
- sequencing  data/sequencing  data/sequencing raw data/goatpoxvirus SS strain/138/0002_31119092401842_(PET32A-SS-138-5)_[5p-1].ab1
- sequencing  data/sequencing  data/sequencing raw data/goatpoxvirus KS strain/138/0018_31119092401849_(PET32A-KS-138-1)_[T7-TER].seq
- sequencing  data/sequencing  data/sequencing raw data/goatpoxvirus SS strain/138/0002_31119092401842_(PET32A-SS-138-5)_[3p-1].seq
- sequencing  data/sequencing  data/sequencing raw data/sheeppoxvirus M1 strain/140/0028_31119083003016_(19-M1-140-8)_[M13-26].ab1
- sequencing  data/sequencing  data/sequencing raw data/goatpoxvirus SS strain/138/0001_31119092401841_(PET32A-SS-138-4)_[5p-1].seq
- sequencing  data/sequencing  data/sequencing raw data/sheeppoxvirus M1 strain/140/0025_31119083003015_(18-M1-140-1)_[M13-20].seq
- sequencing  data/sequencing  data/sequencing raw data/goatpoxvirus SS strain/138/0002_31119092401842_(PET32A-SS-138-5)_[5p-1].seq
- sequencing  data/sequencing  data/sequencing raw data/sheeppoxvirus M1 strain/140/0028_31119083003016_(19-M1-140-8)_[M13-26].seq
- sequencing  data/sequencing  data/sequencing raw data/sheeppoxvirus M2 strain/141.2/0014_31119101601937_(M2-141.2)_[KL141.2P2].seq
- sequencing  data/sequencing  data/sequencing raw data/goatpoxvirus SS strain/138/0001_31119092401841_(PET32A-SS-138-4)_[5p-1].ab1
- sequencing  data/sequencing  data/sequencing raw data/sheeppoxvirus M1 strain/140/0026_31119083003015_(18-M1-140-1)_[M13-26].ab1
- sequencing  data/sequencing  data/sequencing raw data/goatpoxvirus SS strain/138/0001_31119092401841_(PET32A-SS-138-4)_[3p-1].ab1
- sequencing  data/sequencing  data/sequencing raw data/sheeppoxvirus M1 strain/140/0027_31119083003016_(19-M1-140-8)_[M13-20].ab1
- sequencing  data/sequencing  data/sequencing raw data/sheeppoxvirus M2 strain/141.2/0013_31119101601937_(M2-141.2)_[KL141.2P1].seq
- sequencing  data/sequencing  data/sequencing raw data/goatpoxvirus KS strain/138/0020_31119092401850_(PET32A-KS-138-3)_[T7-TER].ab1
- sequencing  data/sequencing  data/sequencing raw data/goatpoxvirus SS strain/138/0001_31119092401841_(PET32A-SS-138-4)_[3p-1].seq
- sequencing  data/sequencing  data/sequencing raw data/sheeppoxvirus M1 strain/140/0025_31119083003015_(18-M1-140-1)_[M13-20].ab1
- sequencing  data/sequencing  data/sequencing raw data/sheeppoxvirus M2 strain/141.2/0040_31119092401860_(PET32A-M2-141.2-1)_[T7-TER].seq
- sequencing  data/sequencing  data/sequencing raw data/sheeppoxvirus M2 strain/141.2/0039_31119092401860_(PET32A-M2-141.2-1)_[T7].seq
- sequencing  data/sequencing  data/sequencing raw data/goatpoxvirus SS strain/138/0003_31119092401842_(PET32A-SS-138-5)_[T7].seq
- sequencing  data/sequencing  data/sequencing raw data/goatpoxvirus SS strain/138/0001_31119092401841_(PET32A-SS-138-4)_[T7].ab1
- sequencing  data/sequencing  data/sequencing raw data/goatpoxvirus SS strain/138/0002_31119092401842_(PET32A-SS-138-5)_[3p-1].ab1
- sequencing  data/sequencing  data/sequencing raw data/sheeppoxvirus M2 strain/141.2/0014_31119101601937_(M2-141.2)_[KL141.2P2].ab1
- sequencing  data/sequencing  data/sequencing raw data/sheeppoxvirus M2 strain/141.2/0013_31119101601937_(M2-141.2)_[KL141.2P1].ab1
- sequencing  data/sequencing  data/sequencing raw data/goatpoxvirus SS strain/138/0002_31119092401841_(PET32A-SS-138-4)_[T7-TER].seq
- sequencing  data/sequencing  data/sequencing raw data/goatpoxvirus KS strain/141.2/0020_31119032704058_(KS-141.2)_[CXG-141.2-P2].seq
- sequencing  data/sequencing  data/sequencing raw data/sheeppoxvirus M2 strain/141.2/0039_31119092401860_(PET32A-M2-141.2-1)_[T7].ab1
- sequencing  data/sequencing  data/sequencing raw data/goatpoxvirus KS strain/138/0018_31119041904033_(9-T-KS-138-3)_[M13-26].ab1
- sequencing  data/sequencing  data/sequencing raw data/sheeppoxvirus M2 strain/141.2/0040_31119092401860_(PET32A-M2-141.2-1)_[T7-TER].ab1
- sequencing  data/sequencing  data/sequencing raw data/sheeppoxvirus M1 strain/140/0023_31119092401871_(PET32A-M1-140-2)_[3p-4].seq
- sequencing  data/sequencing  data/sequencing raw data/sheeppoxvirus M1 strain/141.2/0012_31119101601936_(M1-141.2)_[KL141.2P2].seq
- sequencing  data/sequencing  data/sequencing raw data/sheeppoxvirus M1 strain/140/0023_31119092401871_(PET32A-M1-140-2)_[3p-4].ab1
- sequencing  data/sequencing  data/sequencing raw data/goatpoxvirus SS strain/138/0004_31119092401842_(PET32A-SS-138-5)_[T7-TER].ab1
- sequencing  data/sequencing  data/sequencing raw data/sheeppoxvirus M1 strain/141.2/0008_31119101601934_(pet32a-M1-141.2-3)_[T7-TER].seq
- sequencing  data/sequencing  data/sequencing raw data/sheeppoxvirus M1 strain/140/0062_31119092401871_(PET32A-M1-140-2)_[T7-TER].seq
- sequencing  data/sequencing  data/sequencing raw data/sheeppoxvirus M1 strain/140/0061_31119092401871_(PET32A-M1-140-2)_[T7].seq
- sequencing  data/sequencing  data/sequencing raw data/sheeppoxvirus M1 strain/141.2/0012_31119101601936_(M1-141.2)_[KL141.2P2].ab1
- sequencing  data/sequencing  data/sequencing raw data/goatpoxvirus SS strain/138/0001_31119092401841_(PET32A-SS-138-4)_[T7].seq
- sequencing  data/sequencing  data/sequencing raw data/sheeppoxvirus M1 strain/138/0004_31119101601932_(pet32a-M1-138-4)_[4p].ab1
- sequencing  data/sequencing  data/sequencing raw data/sheeppoxvirus M1 strain/138/0004_31119101601932_(pet32a-M1-138-4)_[4p].seq
- sequencing  data/sequencing  data/sequencing raw data/sheeppoxvirus M1 strain/141.2/0007_31119101601934_(pet32a-M1-141.2-3)_[T7].ab1
- sequencing  data/sequencing  data/sequencing raw data/sheeppoxvirus M1 strain/140/0060_31119092401870_(PET32A-M1-140-1)_[T7-TER].seq
- sequencing  data/sequencing  data/sequencing raw data/goatpoxvirus SS strain/138/0004_31119092401842_(PET32A-SS-138-5)_[T7-TER].seq
- sequencing  data/sequencing  data/sequencing raw data/sheeppoxvirus M1 strain/140/0062_31119092401871_(PET32A-M1-140-2)_[T7-TER].ab1
- sequencing  data/sequencing  data/sequencing raw data/sheeppoxvirus M1 strain/140/0001_31119051302097_(M1-140)_[KL-140P1].seq
- sequencing  data/sequencing  data/sequencing raw data/sheeppoxvirus M1 strain/141.2/0007_31119101601934_(pet32a-M1-141.2-3)_[T7].seq
- sequencing  data/sequencing  data/sequencing raw data/sheeppoxvirus M1 strain/141.2/0008_31119101601934_(pet32a-M1-141.2-3)_[T7-TER].ab1
- sequencing  data/sequencing  data/sequencing raw data/goatpoxvirus SS strain/138/0003_31119092401842_(PET32A-SS-138-5)_[T7].ab1
- sequencing  data/sequencing  data/sequencing raw data/sheeppoxvirus M1 strain/141.2/0011_31119101601936_(M1-141.2)_[KL141.2P1] (1.).seq
- sequencing  data/sequencing  data/sequencing raw data/goatpoxvirus SS strain/138/0002_31119092401841_(PET32A-SS-138-4)_[T7-TER].ab1
- sequencing  data/sequencing  data/sequencing raw data/sheeppoxvirus M1 strain/140/0002_31119051302097_(M1-140)_[KL-140P2].seq
- sequencing  data/sequencing  data/sequencing raw data/sheeppoxvirus M1 strain/140/0060_31119092401870_(PET32A-M1-140-1)_[T7-TER].ab1
- sequencing  data/sequencing  data/sequencing raw data/sheeppoxvirus M1 strain/138/0003_31119101601932_(pet32a-M1-138-4)_[3p].ab1
- sequencing  data/sequencing  data/sequencing raw data/sheeppoxvirus M1 strain/140/0001_31119051302097_(M1-140)_[KL-140P1].ab1
- sequencing  data/sequencing  data/sequencing raw data/sheeppoxvirus M1 strain/141.2/0012_31119032704054_(M1-141.2)_[CXG-141.2-P2].seq
- sequencing  data/sequencing  data/sequencing raw data/sheeppoxvirus M1 strain/138/0002_31119101601931_(pet32a-M1-138-3)_[4p].ab1
- sequencing  data/sequencing  data/sequencing raw data/sheeppoxvirus M1 strain/138/0003_31119092401843_(PET32A-M1-138-1)_[3p-1].seq
- sequencing  data/sequencing  data/sequencing raw data/sheeppoxvirus M1 strain/140/0061_31119092401871_(PET32A-M1-140-2)_[T7].ab1
- sequencing  data/sequencing  data/sequencing raw data/sheeppoxvirus M1 strain/138/0001_31119101601931_(pet32a-M1-138-3)_[3p].seq
- sequencing  data/sequencing  data/sequencing raw data/sheeppoxvirus M1 strain/141.2/0012_31119032704054_(M1-141.2)_[CXG-141.2-P2].ab1
- sequencing  data/sequencing  data/sequencing raw data/sheeppoxvirus M1 strain/138/0002_31119101601931_(pet32a-M1-138-3)_[4p].seq
- sequencing  data/sequencing  data/sequencing raw data/sheeppoxvirus M1 strain/141.2/0011_31119101601936_(M1-141.2)_[KL141.2P1].ab1
- sequencing  data/sequencing  data/sequencing raw data/sheeppoxvirus M1 strain/138/0003_31119092401843_(PET32A-M1-138-1)_[3p-1].ab1
- sequencing  data/sequencing  data/sequencing raw data/sheeppoxvirus M1 strain/138/0003_31119101601932_(pet32a-M1-138-4)_[3p].seq
- sequencing  data/sequencing  data/sequencing raw data/sheeppoxvirus M2 strain/138/0005_31119092401846_(PET32A-M2-138-4)_[5p-1].ab1
- sequencing  data/sequencing  data/sequencing raw data/sheeppoxvirus M2 strain/138/0005_31119092401846_(PET32A-M2-138-4)_[5p-1].seq
- sequencing  data/sequencing  data/sequencing raw data/sheeppoxvirus M1 strain/138/0005_31119092401843_(PET32A-M1-138-1)_[T7].ab1
- sequencing  data/sequencing  data/sequencing raw data/sheeppoxvirus M2 strain/138/0004_31119092401845_(PET32A-M2-138-1)_[5p-1].seq
- sequencing  data/sequencing  data/sequencing raw data/sheeppoxvirus M2 strain/138/0005_31119092401846_(PET32A-M2-138-4)_[3p-1].ab1
- sequencing  data/sequencing  data/sequencing raw data/sheeppoxvirus M2 strain/140/0005_31119051302099_(M2-140)_[KL-140P1].seq
- sequencing  data/sequencing  data/sequencing raw data/sheeppoxvirus M1 strain/138/0001_31119101601931_(pet32a-M1-138-3)_[3p].ab1
- sequencing  data/sequencing  data/sequencing raw data/sheeppoxvirus M2 strain/140/0006_31119051302099_(M2-140)_[KL-140P2].seq
- sequencing  data/sequencing  data/sequencing raw data/sheeppoxvirus M1 strain/138/0005_31119092401843_(PET32A-M1-138-1)_[T7].seq
- sequencing  data/sequencing  data/sequencing raw data/sheeppoxvirus M1 strain/140/0002_31119051302097_(M1-140)_[KL-140P2].ab1
- sequencing  data/sequencing  data/sequencing raw data/sheeppoxvirus M2 strain/138/0005_31119092401846_(PET32A-M2-138-4)_[3p-1].seq
- sequencing  data/sequencing  data/sequencing raw data/sheeppoxvirus M2 strain/138/0004_31119092401845_(PET32A-M2-138-1)_[3p-1].ab1
- sequencing  data/sequencing  data/sequencing raw data/sheeppoxvirus M1 strain/138/0006_31119092401843_(PET32A-M1-138-1)_[T7-TER].ab1
- sequencing  data/sequencing  data/sequencing raw data/sheeppoxvirus M2 strain/138/0004_31119092401845_(PET32A-M2-138-1)_[3p-1].seq
- sequencing  data/sequencing  data/sequencing raw data/sheeppoxvirus M2 strain/138/0004_31119092401845_(PET32A-M2-138-1)_[5p-1].ab1
- sequencing  data/sequencing  data/sequencing raw data/sheeppoxvirus M1 strain/138/0006_31119092401843_(PET32A-M1-138-1)_[T7-TER].seq
- sequencing  data/sequencing  data/sequencing raw data/sheeppoxvirus M2 strain/140/0006_31119051302099_(M2-140)_[KL-140P2].ab1
- sequencing  data/sequencing  data/the assembling sequences/ANK genes 140 sequences/ANK gene 140 of SS strain.seq
- sequencing  data/sequencing  data/sequencing raw data/sheeppoxvirus M2 strain/138/0011_31119092401846_(PET32A-M2-138-4)_[T7].ab1
- sequencing  data/sequencing  data/the assembling sequences/ANK genes 140 sequences/ANK gene 140 of YM strain.seq
- sequencing  data/sequencing  data/sequencing raw data/sheeppoxvirus M2 strain/138/0009_31119092401845_(PET32A-M2-138-1)_[T7].seq
- sequencing  data/sequencing  data/the assembling sequences/ANK genes 140 sequences/ANK gene 140 of Thx strain.seq
- sequencing  data/sequencing  data/sequencing raw data/sheeppoxvirus M1 strain/140/0026_31119083003015_(18-M1-140-1)_[M13-26].seq
- sequencing  data/sequencing  data/sequencing raw data/sheeppoxvirus M2 strain/138/0010_31119092401845_(PET32A-M2-138-1)_[T7-TER].seq
- sequencing  data/sequencing  data/the assembling sequences/ANK genes 140 sequences/ANK gene 140 of M2 strain.seq
- sequencing  data/sequencing  data/sequencing raw data/sheeppoxvirus M1 strain/140/0027_31119083003016_(19-M1-140-8)_[M13-20].seq
- sequencing  data/sequencing  data/sequencing raw data/sheeppoxvirus M2 strain/140/0005_31119051302099_(M2-140)_[KL-140P1].ab1
- sequencing  data/sequencing  data/the assembling sequences/ANK genes 140 sequences/ANK gene 140 of KS strain.seq
- sequencing  data/sequencing  data/sequencing raw data/sheeppoxvirus M2 strain/138/0010_31119092401845_(PET32A-M2-138-1)_[T7-TER].ab1
- sequencing  data/sequencing  data/the assembling sequences/ANK genes 140 sequences/ANK gene 140 of M1 strain.seq
- sequencing  data/sequencing  data/sequencing raw data/sheeppoxvirus M2 strain/138/0011_31119092401846_(PET32A-M2-138-4)_[T7].seq
- sequencing  data/sequencing  data/sequencing raw data/sheeppoxvirus M2 strain/138/0009_31119092401845_(PET32A-M2-138-1)_[T7].ab1
