# Supplementary material for: Correction to: Comparative analysis of ankyrin (ANK) genes of five capripoxviruses isolate strains from Xinjiang province in China
Source: Virol J. 2021 Jun 1;18:108. doi: 10.1186/s12985-021-01534-y (PMC8170958; doi:10.1186/s12985-021-01534-y)
Supplement: Supplementary file 1 — Additional file 1. Sequencing results of 3 ANK genes of 6 capripoxviruses isolates in Xinjiang. [file 12985_2021_1534_MOESM1_ESM.zip › sequencing data/sequencing data/sequencing raw data/sheeppoxvirus M1 strain/140/0001_31119051302097_(M1-140)_[KL-140P1].seq]

TCGGACCTAAATCGCCACCGCGAGACAAAGACGCGCTAGAATTATTAGTTAGAACGGGATTTGATGTAAATGAAGAAAAT
TGTGACAATGAATCAATATTATTACTATATTTAAAAAGGAAAGATGTTAGTATTGACATACTGAAATTGCTACTAAAAAA
CGGTGCTGATGTTAACTACAGAAGCTATTATGATACTTCAATAACCAGTGTTATTAGGAATCATGAATTGGATAGTAATA
CTATAAAACAAATTATTATTTTACTATTAAAGTTTGGAGCTGATATAAACCTAAAACCGTTCAATAGTGTTTATACAATA
ATGGCTTTTATATATAATTTTCATATAAATAATTGTAATATGCTTAAATTTTTGCTAAGTAAAGGAATTTATGTTACAAA
TGATATAATTGATTCTACAGGATTTAATCTATTTCATATGTACTTTGAAAGTTTTTCAGTTACAACAGATGCTATTAAAA
CTTTATTAAGTTTTAAGGTTGGATTGTTTGAACAAACATTTAAAGGATTAACTCCAATGAATATATATTTTAATCATTTA
TTACACGTTATATCGTTGAAGGTCATCCAACATCTAATTTCAAAGGGGGTAAATATCGAAACCACCACCTAGGTACCAAA
TCTTTATTGGAGACTTTTCTACGACCTAAAAAATATTGTCCAAAAAATGCTATACCGCTTTCAATTTCTTCAAAAATATG
TACCACTCCCAAAGTAGACACAACCGACTTAATCCCTCCCACACTCTGGAACCCGAATCTTAAATGCGCTTAATCATATA
ACAAATAAGAGTGATTTTATATGATCCAAAATAGAAATAAAACCTCATTACATAATTAACAAAATGAATTGATATCCCAT
AATATATTTGAATATCTCTCAAAAATATCATAAAAATCACAATATACATATTTTTACAATTCTGATATGGAGTATTAAGG
TATCTTATAATGCATATCACACACTGCTGACGTCTATTATACGCCGTACCTTTATCATTCTACACTATAGTTACCACAGA
TTCACACTCGA
