# Supplementary material for: Correction to: Comparative analysis of ankyrin (ANK) genes of five capripoxviruses isolate strains from Xinjiang province in China
Source: Virol J. 2021 Jun 1;18:108. doi: 10.1186/s12985-021-01534-y (PMC8170958; doi:10.1186/s12985-021-01534-y)
Supplement: Supplementary file 1 — Additional file 1. Sequencing results of 3 ANK genes of 6 capripoxviruses isolates in Xinjiang. [file 12985_2021_1534_MOESM1_ESM.zip › sequencing data/sequencing data/sequencing raw data/sheeppoxvirus M1 strain/140/0002_31119051302097_(M1-140)_[KL-140P2].seq]

TTTGAATTCCTAAAAAGGATAACCCGTATTGAAAAATCGACATATTCTAATATGTATATCTTTATTTCTGTAGGTAAATA
ATTCCAATAATTTTTTTTGTTACAATATTTGTTCAGTATATTAATTGATGTATTCAAACAGTTTTCATATTTGTAAGTGT
TATTGATTATTTGTTTTATACGTTCACCGTATATAGTAGACGAAGTAAATTTTAAAAATTTTTCGTTTTTTAAAAATTTT
ACGGGGATAGTTTCCTTTTCTCTATTAAAAACTAAATCATATACAGATATATTTTTTCCAACATTTTCTTTTTCCATTAA
CAATATATCTTTGTTATACATTTCTATAATGTTTGGAAATAAAAGTCTAACCTCGTAAAAGTTTTTGTAAAATATCGGAT
AAACTTTAAAAGAGTACTGCATTAATAATATCATCATTAGTGATTTTCTTTCATTTAAAAACAATCCATTAATTCCACCA
TATCCATAATTTGAAAAATATTCAAATGTTTGTTTTATAAGATATTTTTTGGGTTCTATCGATAATACTCTATTGAGAAT
ATCAATATTTTCTCTTTTTATTGCATAGGTTATGACTGTGTTTCCTTTTTTTGAAACATTGTATATATCATCTCCTAATT
TCAGTAAATGATTAACCGCATTATAATTATCCGCCTTTGCAGATATCAGAATAGGATTAAGTCCTTTTTTGTCAACTTTG
TTTATTTTACATATTTTAAAATAAAATTCAAAACCTTAAAGCATTTTTTTGACAATATTTTATTAAATCGAAAAAAAGTC
TCCAATAAAGATTTGCTACCATGTATTGTTGGTTTCATATTTACCCCCTTTGAAATAAGATACTTGAAACTTTCAACGAT
CTTACGTCTATGATATGATTAAAATATATATTCATTGGCTTAATCCTTTAAGTGATTTTTCAAACAATCCACATTAAACC
TAAATAAATTTAAGTACATCAACTTAACTGAAACTTTTCAAGTACATATGAAAAGATTAAATCCTTCAGAACGACTTAAT
CATTTTAAGATAATTCCTTGCTAAGAAAATTCAACGTTATACGATTGTTATGAAAATTACTTAAAAAGGTTACTAGGCTA
ACACGTTGAGCGGTTTTG
