# Supplementary material for: Correction to: Comparative analysis of ankyrin (ANK) genes of five capripoxviruses isolate strains from Xinjiang province in China
Source: Virol J. 2021 Jun 1;18:108. doi: 10.1186/s12985-021-01534-y (PMC8170958; doi:10.1186/s12985-021-01534-y)
Supplement: Supplementary file 1 — Additional file 1. Sequencing results of 3 ANK genes of 6 capripoxviruses isolates in Xinjiang. [file 12985_2021_1534_MOESM1_ESM.zip › sequencing data/sequencing data/the assembling sequences/ANK genes 140 sequences/ANK gene 140 of KS strain.seq]

ATGTCACTGTTATATGAATACGTTTTACATTCTCCAACAGTAGATAAAAATGCATTAGAATTATTAATTAGAACGGGATTTGATGTAAATGAAGAAAATTGTGATAATGAATCAATATTATTACTATATTTAAAAAGGAAAGATGTGAGTATTGATATACTTAGATTGCTACTAGAAAACGGTGCCGATGTTAACTACAGAAGCTATTATGATACTTCAATAACCAGTGTTATTAGGAATTATGAATTGGATAGTAATACTATAAAACAAATTATTATTCTACTATTAAAGTTTGGAGCAAATATAAACCTAAAACCGTTCAATAGTGTTTATACAATAATTCCTTTTATATATAATTTTCATATAAATAATTGTAATATGTTTAAGTTTTTGCTAAGTAAAGGAATATATGTTAAAAATGATATAATTGATTCTAGGGGATTTAATCTATTCCATATGTACTTTGAAAGTCTTTCAGTTAAAATAGATGTCATTAAAATCTTATTAAGTTTTAATGTTGGATTGTTTGAAAAATCATTTAAAGGATTAACGCCAATGAATATATATTTTGATCATTTCATAGACGTTATATCGTTGAAAGTTATCAAGTATCTAATTTCAAAGGGGGTAAATATTGAAACCAACAATAATGGTAGCAAATCTTTATTAGAGACTTTTTTACGATCTAACAAAATATTGTCAAAAAAATGCTTTAAGGTTTTGAATTTTATTTTAAAATATGTAAAAATAAACAAAGTTGACGAAAAAGGACTTAATCCTATTCTGATATCTGCAAAGGCGGATAATTATAATGCGTTTAATCATTTACTGAAATTAGGAGATGATATATACAATGTTTCAAAAAAAGGAAATACTGTCATAACATATGCAATAAAAAGAGAAAATATTGATATTCTCAATAGAGTATTAGCGATAAAACCAAAAAAATATCTTATAAAACAAACATTTGAATATTTTTCAAATTATGGATATGGTGGAATTAATGGATTGTTTTTAAGTGAAAGAAAATCACTAATGATGATATTATTAATGCAGTACTCTTTTAAAGTTTATCCAATATTTTACAAAAACTTTTACGAGGTTAGACTTTTATTTCCAAACATTATAGAAATGTATAACAAAGATATATTGTTAATGGAAAAAGAAAAGGTTGGAAAAAATATATCTGTATATGATTTAGTTTTTAATAGAGAAAAAGAAACTATCCCCGTAAAATTTTTAAAAAACGAAAAATTTTTAAAATTTACTTCGTCTACTATATACGGTGAACGTATAAAACAAATAATCGATAACACTTACAGATATGAAAACTGTTTGAATACATCAATTAATATACTTAACAAAATATGTAACAAAAAAAATTATTGGAATTATTTACCTACAGAAATAAAGATACACATATTAGAATATTTAGATTTTTCAGACTTTGATACTATTATGAATACAAAAAGAAAATCAAAGAAGTACTTTTTATAA
